# Supplementary material for: Neuroinflammation Is Associated with GFAP and sTREM2 Levels in Multiple Sclerosis
Source: Biomolecules. 2022 Jan 27;12(2):222. doi: 10.3390/biom12020222 (PMC8961656; doi:10.3390/biom12020222)
Supplement: Supplementary file 1 [file biomolecules-12-00222-s001.zip]

Archive with 1 entries (1 files):
- biomolecules-1509343-supplementary.pdf
